# Supplementary material for: Remote Monitoring of Cardiac Devices and Clinical Outcomes in Patients with Structural Heart Diseases: Rationale and Design of the ReVe Study
Source: J Clin Med. 2025 Feb 11;14(4):1150. doi: 10.3390/jcm14041150 (PMC11856416; doi:10.3390/jcm14041150)
Supplement: Supplementary file 1 [file jcm-14-01150-s001.zip]

Archive with 1 entries (1 files):
- jcm-3400545-supplementary.xlsx
