# Supplementary material for: Remote Monitoring of Cardiac Devices and Clinical Outcomes in Patients with Structural Heart Diseases: Rationale and Design of the ReVe Study
Source: J Clin Med. 2025 Feb 11;14(4):1150. doi: 10.3390/jcm14041150 (PMC11856416; doi:10.3390/jcm14041150)
Supplement: Supplementary file 1 [file jcm-14-01150-s001.zip › jcm-3400545-supplementary.xlsx]

## Sheet: 프로젝트 플래너
	ReVe Study flowchart
											Planned				Actual					Completed
	Action	Planned start	Actual start	Planned complete	Actual complete	Duration (months)	Achieved rate (%)	Months
								1	2	3	4	5	6	7	8	9	10	11	12	13	14	15	16	17	18	19	20	21	22	23	24	25	26	27	28	29	30	31	32	33	34	35	36	37	38	39	40	41	42
	IRB approval from participated centers	2023.8	2023.11	2024.12	2025.1	14	100
	Patient enrollment	2023.5	2023.11	2025.10		24	20%
	Data collection-Clinical	2023.5	2023.11	2027.12		24
	Data collection-Device	2023.5	2023.11	2027.12		24
	Data collection-Questionnaire	2023.11	2024.5	2027.12		24
	Check staffing/time requirements for RM	2023.5	2023.11	2027.12		24
	Interim data analysis	2027.12		2028.5		10
[truncated: 6 more columns]
